# Supplementary material for: Structural basis for Dicer-like function of an engineered RNase III variant and insights into the reaction trajectory of two-Mg2+-ion catalysis
Source: RNA Biol. 2022 Jul 13;19(1):908–15. doi: 10.1080/15476286.2022.2099650 (PMC9291653; doi:10.1080/15476286.2022.2099650)
Supplement: Supplemental Material [file KRNB_A_2099650_SM4127.zip]

Archive with 2 entries (2 files):
- EcEEQ_v13_manuscript.pdf
- 04_069_val_report_full_P1.pdf
